# Supplementary material for: Complete Genome of the Starch-Degrading Myxobacteria Sandaracinus amylolyticus DSM 53668T
Source: Genome Biol Evol. 2016 Jun 29;8(8):2520–9. doi: 10.1093/gbe/evw151 (PMC5010890; doi:10.1093/gbe/evw151)
Supplement: Supplementary Data [file supp_evw151_suppl_data.zip]

Archive with 5 entries (5 files):
- Figure-S5.pdf
- Figure-S1.pdf
- Figure-S2.pdf
- Figure-S3.pdf
- Figure-S4.pdf
